# Supplementary material for: Chip-Based Sensing of the Intercellular Transfer of Cell Surface Proteins: Regulation by the Metabolic State
Source: Biomedicines. 2021 Oct 13;9(10):1452. doi: 10.3390/biomedicines9101452 (PMC8533487; doi:10.3390/biomedicines9101452)
Supplement: Supplementary file 1 [file biomedicines-09-01452-s001.zip]

Archive with 1 entries (1 files):
- biomedicines-1386580-supplementary.pdf
